# Supplementary material for: Aliphatic Quaternary Ammonium Functionalized Nanogels for Gene Delivery
Source: Pharmaceutics. 2021 Nov 19;13(11):1964. doi: 10.3390/pharmaceutics13111964 (PMC8618000; doi:10.3390/pharmaceutics13111964)
Supplement: Supplementary file 1 [file pharmaceutics-13-01964-s001.zip]

Archive with 1 entries (1 files):
- pharmaceutics-1451695-SI.pdf
